# Supplementary material for: Abscisic Acid Induces Adventitious Rooting in Cucumber (Cucumis sativus L.) by Enhancing Sugar Synthesis
Source: Plants (Basel). 2022 Sep 9;11(18):2354. doi: 10.3390/plants11182354 (PMC9505232; doi:10.3390/plants11182354)
Supplement: Supplementary file 1 [file plants-11-02354-s001.zip]

Archive with 1 entries (1 files):
- plants-1789927-supplementary.pdf
